# Supplementary material for: Evaluation of Three Mutations in Codon 385 of Glucose-6-Phosphate Dehydrogenase via Biochemical and In Silico Analysis
Source: Int J Mol Sci. 2024 Nov 22;25(23):12556. doi: 10.3390/ijms252312556 (PMC11641639; doi:10.3390/ijms252312556)
Supplement: Supplementary file 1 [file ijms-25-12556-s001.zip]

Archive with 1 entries (1 files):
- ijms-3258712-supplementary.pdf
